# Supplementary material for: Differential Expression Profiles of lncRNA Following LPS-Induced Inflammation in Bovine Mammary Epithelial Cells
Source: Front Vet Sci. 2021 Oct 29;8:758488. doi: 10.3389/fvets.2021.758488 (PMC8589037; doi:10.3389/fvets.2021.758488)
Supplement: Supplementary file 1 [file Data_Sheet_1.ZIP]

Archive with 6 entries (5 files):
- Supplementary Material/
- Supplementary Material/Table S1. The list of all primers used for the qRT-PCR validation.xlsx
- Supplementary Material/Table S2. The list of DElncRNAs in 6 hpi vs 0 hpi group.xls
- Supplementary Material/Table S3. The list of DElncRNAs in 12 hpi vs 0 hpi group.xls
- Supplementary Material/Table S4. The list of DElncRNAs in 12 hpi vs 6 hpi group.xls
- Supplementary Material/Table S5. The potential target genes’ list of candidate DElncRNAs (lncRNA TCONS_00039271 and TCONS_00139850)..xlsx
