# Supplementary material for: Differential Expression Profiles of lncRNA Following LPS-Induced Inflammation in Bovine Mammary Epithelial Cells
Source: Front Vet Sci. 2021 Oct 29;8:758488. doi: 10.3389/fvets.2021.758488 (PMC8589037; doi:10.3389/fvets.2021.758488)
Supplement: Supplementary file 1 [file Data_Sheet_1.ZIP › Supplementary Material/Table S1. The list of all primers used for the qRT-PCR validation.xlsx]

## Sheet: Sheet1
Name	Primer pairs sequences (5′–3′)	Amplificationlength (bp)
TCONS_00007664	F: CCATAGCGTCACAAAGAGTC R: GGCTGAAAGATGTCTAAGGG	90 90
TCONS_00074358	F: TCTTCAGACTTGCTGCTCG R：ACCTAAGTGCGGGTGAAA	139 139
TCONS_00012642	F: GGCAGGCAGATTCTTTAC R: GTTGATAAGCCTACAGGAGAC	101 101
TCONS_00150863	F: TACCAGGCTCCTCCATCCAT R: CGACTCCCTTGGCTACATC	110 110
TCONS_00039271	F: CGAAGCGCGGAGAAGCTA R：TGCGAAGTCGTGTGGAGGA	80 80
TCONS_00158650	F: AGGGTGGCAATGTCAGTAATC R: GCTAACGGAGTCTATGAGGGA	105 105
TCONS_00098403	F: GCCTCTGTAGCAGGATTTG R: TTCCTCCTGCGTGTATCC	220 220
ENSBTAT00000079931	F: TCGTGGCAGGGACAGAAA R: AAGCGGCAAGGTGTTAGG	84 84
TCONS_00157698	F: GGAGGTGAACAACAAGTGG R: GCCATCTGGATCAGGTTTC	103 103
TCONS_00139850	F: ACAAGTGAACAGCGAAGG R: CATCAAAGGTGGGAACG	196 196
GAPDH	F: GGCATCGTGGAGGGACTTATG R: GCCAGTGAGCTTCCCGTTGAG	186 186
RPS18	F: GTGGTGTTGAGGAAAGCAGACA R: TGATCACACGTTCCACCTCATC	79 79
