# Supplementary material for: Differential Expression Profiles of lncRNA Following LPS-Induced Inflammation in Bovine Mammary Epithelial Cells
Source: Front Vet Sci. 2021 Oct 29;8:758488. doi: 10.3389/fvets.2021.758488 (PMC8589037; doi:10.3389/fvets.2021.758488)
Supplement: Supplementary file 1 [file Data_Sheet_1.ZIP › Supplementary Material/Table S2. The list of DElncRNAs in 6 hpi vs 0 hpi group.xls]

transcript_id	transcript_name	gene_id	gene_name	transcript_locus	L_6h_FPKM	L_0h_FPKM	log2FoldChange	pvalue	padj
TCONS_00007628	ENSBTAG00000030670-AS1	XLOC_004865	XLOC_004865	1:146102645-146120066	0	1.898832333	-13.27299407	3.32E-06	0.001969873
TCONS_00037920	TSPAN18-OT2	ENSBTAG00000021484	TSPAN18	15:74788688-74971339	0	0.531746667	-14.83032167	2.14E-05	0.008901407
TCONS_00101647	CHST3-OT3	ENSBTAG00000011014	CHST3	28:28063822-28085201	0	0.512608333	-11.69754042	4.29E-05	0.013694555
TCONS_00051331	ENSBTAG00000053690-OT5	ENSBTAG00000053690	-	18:15484563-15548909	0	0.740552333	-13.83516526	6.68E-05	0.017330695
TCONS_00015198	LINC178	XLOC_009188	XLOC_009188	11:8997008-8999441	0	3.370239333	-11.29431323	7.28E-05	0.017549048
TCONS_00061795	LYRM9-OT1	ENSBTAG00000033298	LYRM9	19:19487860-19503235	0.577409	0	11.24454068	9.45E-05	0.02065243
TCONS_00072171	LINC769	XLOC_042001	XLOC_042001	20:2120884-2130035	4.337485667	0	13.46606642	0.000132436	0.027506915
ENSBTAT00000079931	ENSBTAT00000079931	ENSBTAG00000048887	ENSBTAG00000048887	10:97156891-97169381	2.466518	0	10.47943538	0.000207312	0.035882315
TCONS_00117585	BPGM-OT1	ENSBTAG00000008895	BPGM	4:98321779-98355208	0	0.718228667	-12.83305918	0.000304251	0.046809574
TCONS_00075659	LINC852	XLOC_044324	XLOC_044324	21:14158093-14172401	0	1.295930667	-12.46302887	0.000501407	0.074387241
TCONS_00131732	AFF1-OT2	ENSBTAG00000018488	AFF1	6:101852659-101943085	1.961068667	0	15.61569421	0.000664851	0.085454409
TCONS_00106978	AP2A2-OT1	ENSBTAG00000009915	AP2A2	29:50448341-50488031	0.520042333	0	12.42743602	0.000904843	0.101586973
TCONS_00070995	TUBA4A-OT1	ENSBTAG00000030974	TUBA4A	2:107194902-107198203	1.067724	0.001063	8.146654816	0.000944548	0.103175652
ENSBTAT00000083033	ENSBTAT00000083033	ENSBTAG00000051730	ENSBTAG00000051730	NKLS02002005.1:67957-69416	77.339173	0.240016667	8.340296478	0.000972139	0.103175652
ENSBTAT00000069275	ENSBTAT00000069275	ENSBTAG00000052369	ENSBTAG00000052369	NKLS02002005.1:77605-79758	3.077911	5445.103775	-10.43966048	0.00101597	0.103175652
TCONS_00035461	POP1-OT1	ENSBTAG00000012596	POP1	14:66071573-66136994	1.305309	0	14.47056254	0.001043182	0.103175652
TCONS_00153730	ENSBTAG00000051588-OT5	ENSBTAG00000051588	-	NKLS02001967.1:43140-101819	1.463359	0.024785333	5.682100552	0.001624324	0.123834402
TCONS_00087214	RNF5-OT3	ENSBTAG00000025413	RNF5	23:27209390-27212136	0.914328667	0.004669	7.033673962	0.001771331	0.124713745
TCONS_00048028	RNF185-OT1	ENSBTAG00000002828	RNF185	17:70004965-70035163	0	1.552172667	-13.7877414	0.00182055	0.12604271
TCONS_00051330	ENSBTAG00000053690-OT4	ENSBTAG00000053690	-	18:15484515-15548909	0	0.605251333	-13.52175932	0.00227744	0.145545949
TCONS_00006900	LINC89	XLOC_004429	XLOC_004429	1:126827490-126879710	0.626249	0	13.18877958	0.002580587	0.159996419
TCONS_00052748	SPTBN4-OT1	ENSBTAG00000004751	SPTBN4	18:49876024-49880202	1.399464667	0	10.66520385	0.00271721	0.160988467
TCONS_00000808	ENSBTAG00000049729-OT2	ENSBTAG00000049729	-	1:52713820-52777264	0	0.504072667	-13.28705958	0.002751608	0.160988467
TCONS_00003719	LINC48	XLOC_002305	XLOC_002305	1:152916890-152926143	0.513386	0	10.37522415	0.003010352	0.162402621
TCONS_00102314	SIPA1L2-OT1	ENSBTAG00000000942	SIPA1L2	28:5357056-5463514	0.040484667	1.845133667	-5.596350697	0.003528611	0.175518416
TCONS_00020266	ENSBTAG00000018046-AS2	XLOC_012257	XLOC_012257	11:60723934-60743486	0	1.269934667	-12.87107619	0.003813611	0.179432175
TCONS_00082340	ENSBTAG00000016420-AS2	XLOC_048209	XLOC_048209	22:13799018-13820792	0	1.009121667	-12.6946983	0.00444075	0.197207799
TCONS_00012643	LINC144	XLOC_007704	XLOC_007704	10:30453290-30457261	0.732248333	0	9.700254852	0.004937038	0.199111211
TCONS_00086044	C6orf52-OT5	ENSBTAG00000049554	C6orf52	23:45428706-45443355	1.611813667	0	11.07234683	0.006464275	0.24165438
TCONS_00153490	ENSBTAG00000052186-OT2	ENSBTAG00000052186	-	NKLS02001410.1:115065-131677	0	0.846356	-12.10155719	0.007027719	0.249514064
TCONS_00030238	LINC354	XLOC_018186	XLOC_018186	13:55093754-55096530	0	0.750481333	-9.337037657	0.007103128	0.250054169
TCONS_00102866	ENSBTAG00000000224-AS1	XLOC_059932	XLOC_059932	28:25803065-25821216	0	0.723763333	-12.00390067	0.007786229	0.258107895
TCONS_00084989	LINC927	XLOC_049633	XLOC_049633	23:23625422-23644074	0.654313	0	11.76696266	0.008462572	0.267752142
TCONS_00039132	ENSBTAG00000053620-OT2	ENSBTAG00000053620	-	15:32744314-32766383	0.540992667	0	11.63351253	0.009370078	0.276051813
TCONS_00070998	TUBA4A-OT3	ENSBTAG00000030974	TUBA4A	2:107194951-107198764	0.010076667	0.506439333	-5.446628939	0.010667637	0.283339298
TCONS_00089605	ENSBTAG00000052892-AS1	XLOC_052400	XLOC_052400	24:62258814-62261676	0.556477667	0	8.809788308	0.011055065	0.283473712
TCONS_00130709	LINC1368	XLOC_075742	XLOC_075742	6:57203249-57203937	0.591606667	0	6.902088528	0.013049428	0.296337773
TCONS_00153676	LINC1582	XLOC_089841	XLOC_089841	NKLS02001909.1:12918-16874	1.570907333	0	10.7838587	0.013590594	0.303693371
TCONS_00085651	LINC934	XLOC_050014	XLOC_050014	23:32264280-32266652	0	0.501889	-8.49968043	0.017559835	0.352384316
TCONS_00098666	ENSBTAG00000003395-AS2	XLOC_057323	XLOC_057323	26:44470363-44522795	0.035809667	0.638419	-4.274811658	0.017735324	0.354194891
TCONS_00137088	TXNDC15-OT1	ENSBTAG00000014744	TXNDC15	7:46354701-46370643	0.005798333	0.526955333	-6.389949348	0.019169049	0.372094535
TCONS_00074358	LINC819	XLOC_043467	XLOC_043467	20:21284208-21383060	0.028471	1.333822	-5.616874928	0.021877187	0.382876443
TCONS_00058954	AKAP10-OT1	ENSBTAG00000003439	AKAP10	19:33780948-33788507	0.568599333	0.020542	4.539612386	0.023305149	0.386326045
ENSBTAT00000079330	ENSBTAT00000079330	ENSBTAG00000049835	ENSBTAG00000049835	14:12572667-12600673	0	0.762029333	-9.598570618	0.023582306	0.386326045
TCONS_00129327	MRTFA-OT1	ENSBTAG00000002630	MRTFA	5:111792533-111951331	0.108994333	0.934159	-3.259966231	0.023804387	0.386326045
TCONS_00087216	RNF5-OT1	ENSBTAG00000025413	RNF5	23:27209390-27212136	0.765936667	0	9.224082971	0.029069174	0.453959951
TCONS_00087943	ENSBTAG00000016519-AS1	XLOC_051364	XLOC_051364	23:37723576-37727183	0	0.506243333	-9.160996444	0.031902317	0.476698654
