# Supplementary material for: Differential Expression Profiles of lncRNA Following LPS-Induced Inflammation in Bovine Mammary Epithelial Cells
Source: Front Vet Sci. 2021 Oct 29;8:758488. doi: 10.3389/fvets.2021.758488 (PMC8589037; doi:10.3389/fvets.2021.758488)
Supplement: Supplementary file 1 [file Data_Sheet_1.ZIP › Supplementary Material/Table S3. The list of DElncRNAs in 12 hpi vs 0 hpi group.xls]

transcript_id	transcript_name	gene_id	gene_name	transcript_locus	L_12h_FPKM	L_0h_FPKM	log2FoldChange	pvalue	padj
TCONS_00139850	ENSBTAG00000009752-AS9	XLOC_081030	XLOC_081030	7:17846885-17960439	1.972225333	0	15.94243686	1.26E-11	5.21E-08
TCONS_00074351	LINC813	XLOC_043467	XLOC_043467	20:21144882-21383067	0.575714333	0	15.23318073	3.01E-10	6.25E-07
TCONS_00157698	ENSBTAG00000047213-OT3	ENSBTAG00000047213	-	X:49935034-49993278	1.728782333	0	14.76511192	1.33E-07	0.000137998
TCONS_00007628	ENSBTAG00000030670-AS1	XLOC_004865	XLOC_004865	1:146102645-146120066	0	1.898832333	-13.34516104	2.73E-06	0.00226925
TCONS_00037920	TSPAN18-OT2	ENSBTAG00000021484	TSPAN18	15:74788688-74971339	0	0.531746667	-14.89305543	1.97E-05	0.009748837
TCONS_00153730	ENSBTAG00000051588-OT5	ENSBTAG00000051588	-	NKLS02001967.1:43140-101819	1.878500333	0.024785333	6.075459329	8.57E-05	0.022251611
TCONS_00039271	ENSBTAG00000011905-AS1	XLOC_023768	XLOC_023768	15:38367178-38397239	10.783153	37.251412	-1.907753475	0.016465922	0.439811139
TCONS_00133129	ENSBTAG00000017488-AS3	XLOC_077239	XLOC_077239	6:57885662-57943884	0.580074333	0	13.27465167	0.000185727	0.035026419
TCONS_00037231	ENSBTAG00000037465-AS1	XLOC_022495	XLOC_022495	15:47856563-47901677	0.544776667	0	12.76833279	0.000324389	0.046356304
TCONS_00150863	UBE3D-OT1	ENSBTAG00000019418	UBE3D	9:22791492-22825387	0.001408	0.987218333	-9.472004046	0.000399254	0.051828173
TCONS_00075659	LINC852	XLOC_044324	XLOC_044324	21:14158093-14172401	0	1.295930667	-12.53958008	0.000440255	0.055418704
TCONS_00039137	ENSBTAG00000053620-OT6	ENSBTAG00000053620	-	15:32753241-32766372	1.345225667	0	12.3134232	0.000540033	0.063405985
TCONS_00012643	LINC144	XLOC_007704	XLOC_007704	10:30453290-30457261	0.700285667	0	9.646717421	0.000549498	0.063405985
TCONS_00099520	SMIM18-OT2	ENSBTAG00000051612	SMIM18	27:26703215-26783490	1.109559667	0	14.6946956	0.001024061	0.091918415
ENSBTAT00000070696	ENSBTAT00000070696	ENSBTAG00000052980	ENSBTAG00000052980	23:7284515-7286967	0	27.926435	-11.19384352	0.001044121	0.091918415
TCONS_00070996	TUBA4A-OT2	ENSBTAG00000030974	TUBA4A	2:107194902-107198764	0.676116	0	9.567522149	0.00145842	0.104453061
ENSBTAT00000075394	ENSBTAT00000075394	ENSBTAG00000048540	ENSBTAG00000048540	27:1412986-1429164	0.651758	0	8.955351317	0.001630877	0.1131718
TCONS_00048028	RNF185-OT1	ENSBTAG00000002828	RNF185	17:70004965-70035163	0	1.552172667	-13.8348538	0.001769494	0.118556071
TCONS_00020338	LINC234	XLOC_012307	XLOC_012307	11:63061608-63150697	0.551525	0.000544	9.604046584	0.00211441	0.129741384
TCONS_00051330	ENSBTAG00000053690-OT4	ENSBTAG00000053690	-	18:15484515-15548909	0	0.605251333	-13.56887155	0.002231543	0.130806452
TCONS_00003719	LINC48	XLOC_002305	XLOC_002305	1:152916890-152926143	0.555937667	0	10.46721281	0.002267228	0.130806452
TCONS_00000808	ENSBTAG00000049729-OT2	ENSBTAG00000049729	-	1:52713820-52777264	0	0.504072667	-13.35632857	0.002640265	0.13935727
TCONS_00012642	LINC145	XLOC_007704	XLOC_007704	10:30453290-30457261	0.012708333	0.911934333	-5.725119094	0.002688188	0.139584141
TCONS_00064614	MGAT5B-OT1	ENSBTAG00000005104	MGAT5B	19:54971816-54973420	0	0.692156333	-8.480211074	0.002858693	0.143274937
TCONS_00020266	ENSBTAG00000018046-AS2	XLOC_012257	XLOC_012257	11:60723934-60743486	0	1.269934667	-12.91818774	0.003766524	0.17124637
ENSBTAT00000079931	ENSBTAT00000079931	ENSBTAG00000048887	ENSBTAG00000048887	10:97156891-97169381	1.526334	0	9.876447351	0.004296829	0.180293192
TCONS_00082340	ENSBTAG00000016420-AS2	XLOC_048209	XLOC_048209	22:13799018-13820792	0	1.009121667	-12.7418095	0.004360029	0.181115608
TCONS_00102314	SIPA1L2-OT1	ENSBTAG00000000942	SIPA1L2	28:5357056-5463514	0.010304	1.845133667	-7.675779222	0.004988126	0.19733976
TCONS_00086654	ENSBTAG00000020783-AS2	XLOC_050608	XLOC_050608	23:9970220-9989448	0.984651667	0	12.33683902	0.005125148	0.200847784
TCONS_00091848	ENSBTAG00000052686-OT3	ENSBTAG00000052686	-	25:17101585-17127169	0	0.631362	-12.3710422	0.005370083	0.202793844
TCONS_00057378	ZNF132-OT1	ENSBTAG00000003267	ZNF132	18:65700717-65701973	0	0.541479333	-7.793967765	0.005810159	0.214071105
TCONS_00015920	ENSBTAG00000017500-AS2	XLOC_009671	XLOC_009671	11:29936117-29964412	0	0.501502667	-12.18471549	0.006081211	0.219663929
TCONS_00139696	ENSBTAG00000004268-AS2	XLOC_080979	XLOC_080979	7:16527428-16528272	3.287961333	0	9.61421401	0.006343881	0.22247131
TCONS_00147788	ENSBTAG00000030960-AS2	XLOC_085931	XLOC_085931	8:101055797-101065231	0	0.793763667	-11.19011814	0.008555898	0.238531543
TCONS_00152273	LINC1555	XLOC_088905	XLOC_088905	9:81582110-81592036	0.734857	0	11.08715127	0.009136782	0.248063936
TCONS_00077346	LINC864	XLOC_045275	XLOC_045275	21:67797977-67798860	0.603530667	0	7.278299472	0.010533813	0.278709938
TCONS_00028487	LINC326	XLOC_017153	XLOC_017153	13:81558151-81568770	0.586012	0	10.75426374	0.011036911	0.288778149
TCONS_00120585	CREB3L2-OT1	ENSBTAG00000015802	CREB3L2	4:101598540-101606523	1.381699	0.011587333	6.419043611	0.011122895	0.288778149
TCONS_00096948	ENSBTAG00000048455-OT3	ENSBTAG00000048455	-	26:39948400-39986252	0.028752667	1.307406667	-5.645356128	0.015271985	0.347926709
TCONS_00129327	MRTFA-OT1	ENSBTAG00000002630	MRTFA	5:111792533-111951331	0.081917333	0.934159	-3.640477675	0.016899065	0.366057902
ENSBTAT00000067218	ENSBTAT00000067218	ENSBTAG00000052187	ENSBTAG00000052187	5:22470723-22473989	4.900202333	0	9.820246336	0.021526462	0.417854778
TCONS_00084315	PHF1-OT1	ENSBTAG00000001634	PHF1	23:7592066-7593592	0.530073667	0	7.818902648	0.0264723	0.488737482
TCONS_00060668	LINC646	XLOC_035523	XLOC_035523	19:54683994-54685032	0.614867667	0	7.556075311	0.030280286	0.519769875
TCONS_00087943	ENSBTAG00000016519-AS1	XLOC_051364	XLOC_051364	23:37723576-37727183	0	0.506243333	-9.230132746	0.032530399	0.539694528
TCONS_00080913	ENSBTAG00000048746-OT2	ENSBTAG00000048746	-	22:43042663-43075157	0.613355333	0.028265	4.281148599	0.032582273	0.539694528
ENSBTAT00000073957	ENSBTAT00000073957	ENSBTAG00000050527	ENSBTAG00000050527	26:51237159-51239153	4.695038667	0.312601667	4.17258638	0.03922451	0.601249497
ENSBTAT00000076514	ENSBTAT00000076514	ENSBTAG00000052273	ENSBTAG00000052273	11:88610041-88611625	0.765614	0	6.053426798	0.041669664	0.622646704
TCONS_00092537	CALN1-OT1	ENSBTAG00000043969	CALN1	25:28684301-28822236	0.223602333	1.232749333	-2.607615243	0.043678473	0.638874562
TCONS_00028325	ARFGEF2-OT1	ENSBTAG00000007120	ARFGEF2	13:77097708-77103806	0.003483667	0.77876	-7.347674638	0.045404966	0.647678478
