# Supplementary material for: Differential Expression Profiles of lncRNA Following LPS-Induced Inflammation in Bovine Mammary Epithelial Cells
Source: Front Vet Sci. 2021 Oct 29;8:758488. doi: 10.3389/fvets.2021.758488 (PMC8589037; doi:10.3389/fvets.2021.758488)
Supplement: Supplementary file 1 [file Data_Sheet_1.ZIP › Supplementary Material/Table S4. The list of DElncRNAs in 12 hpi vs 6 hpi group.xls]

transcript_id	transcript_name	gene_id	gene_name	transcript_locus	L_12h_FPKM	L_6h_FPKM	log2FoldChange	pvalue	padj
TCONS_00013330	AQP9-OT1	ENSBTAG00000013452	AQP9	10:52107217-52135965	1.644906667	0	13.51208046	1.43E-07	0.000296152
TCONS_00042399	ENSBTAG00000052708-AS2	XLOC_025575	XLOC_025575	16:55352007-55365809	0	1.608639333	-12.42219292	7.54E-06	0.007830558
TCONS_00015920	ENSBTAG00000017500-AS2	XLOC_009671	XLOC_009671	11:29936117-29964412	0	1.958502	-13.72949948	7.60E-05	0.029712751
TCONS_00068972	ENSBTAG00000046000-OT2	ENSBTAG00000046000	-	2:8777115-8874440	0.540207667	0	13.61633988	7.87E-05	0.029712751
TCONS_00072780	LINC772	XLOC_042474	XLOC_042474	20:21083934-21177482	0.568245	0	13.71080414	8.91E-05	0.030748801
TCONS_00117585	BPGM-OT1	ENSBTAG00000008895	BPGM	4:98321779-98355208	1.012651333	0	13.0301987	0.000237719	0.061717726
TCONS_00109070	DPYD-OT1	ENSBTAG00000031358	DPYD	3:45408252-45458007	0.516984333	0	12.6895395	0.000596774	0.104642151
TCONS_00039137	ENSBTAG00000053620-OT6	ENSBTAG00000053620	-	15:32753241-32766372	1.345225667	0	12.10845438	0.00073758	0.117842536
TCONS_00131732	AFF1-OT2	ENSBTAG00000018488	AFF1	6:101852659-101943085	0	1.961068667	-15.42209843	0.000839287	0.129125889
TCONS_00106978	AP2A2-OT1	ENSBTAG00000009915	AP2A2	29:50448341-50488031	0	0.520042333	-12.29059367	0.000942322	0.139800142
TCONS_00002528	LINC31	XLOC_001582	XLOC_001582	1:110783959-110816321	0	0.606316333	-12.24739662	0.001148004	0.156263114
TCONS_00099520	SMIM18-OT2	ENSBTAG00000051612	SMIM18	27:26703215-26783490	1.109559667	0	14.48969138	0.001266405	0.158619064
TCONS_00007664	RUNX1-OT3	ENSBTAG00000004742	RUNX1	1:147184463-147244730	0.013494667	2.379596333	-7.492825281	0.001306499	0.158619064
TCONS_00035461	POP1-OT1	ENSBTAG00000012596	POP1	14:66071573-66136994	0	1.305309	-14.33708455	0.001419681	0.158619064
TCONS_00122685	LINC1283	XLOC_071221	XLOC_071221	5:54939273-54952124	0	0.676617333	-11.05667114	0.001604501	0.158619064
TCONS_00150627	SLC17A5-OT1	ENSBTAG00000044053	SLC17A5	9:13072261-13161408	0	0.690925333	-13.86578494	0.001814721	0.158619064
TCONS_00052748	SPTBN4-OT1	ENSBTAG00000004751	SPTBN4	18:49876024-49880202	0	1.399464667	-10.50416199	0.002095152	0.158619064
TCONS_00015198	LINC178	XLOC_009188	XLOC_009188	11:8997008-8999441	2.396589667	0	10.49654174	0.002152867	0.158619064
TCONS_00100662	LINC1089	XLOC_058589	XLOC_058589	27:33283243-33285617	0.672406	0	8.653377554	0.002182395	0.158619064
ENSBTAT00000069275	ENSBTAT00000069275	ENSBTAG00000052369	ENSBTAG00000052369	NKLS02002005.1:77605-79758	641.8991173	3.077911	7.933782201	0.002264617	0.158619064
ENSBTAT00000079330	ENSBTAT00000079330	ENSBTAG00000049835	ENSBTAG00000049835	14:12572667-12600673	1.073681	0	10.41407295	0.002318559	0.158619064
TCONS_00087359	ENSBTAG00000051047-OT1	ENSBTAG00000051047	-	23:27943277-27947334	0.719511333	0.004586	6.741408671	0.002711111	0.158619064
ENSBTAT00000066658	ENSBTAT00000066658	ENSBTAG00000052059	ENSBTAG00000052059	14:12409281-12459108	0	0.548504	-10.17578923	0.00387003	0.184514111
TCONS_00064614	MGAT5B-OT1	ENSBTAG00000005104	MGAT5B	19:54971816-54973420	0	0.677652333	-8.093353109	0.004132621	0.19074341
TCONS_00017442	CYS1-OT3	ENSBTAG00000052669	CYS1	11:87537984-87544066	0.825393667	0.008822	6.322598212	0.004475131	0.193304043
TCONS_00151661	LINC1550	XLOC_088454	XLOC_088454	9:59614453-59679451	0.03555	1.104154333	-4.898520533	0.005641353	0.216983156
TCONS_00046856	ZNF268-OT1	ENSBTAG00000040336	ZNF268	17:44195034-44200241	0	0.545367333	-9.480403428	0.006110697	0.228683203
TCONS_00086654	ENSBTAG00000020783-AS2	XLOC_050608	XLOC_050608	23:9970220-9989448	0.984651667	0	12.13186792	0.006539292	0.237787149
TCONS_00157380	ENSBTAG00000006296-AS1	XLOC_092231	XLOC_092231	X:33911714-33941672	0	0.543817	-12.00356842	0.006924162	0.237787149
TCONS_00052749	SPTBN4-OT4	ENSBTAG00000004751	SPTBN4	18:49876026-49880202	0.541582667	0	9.139056003	0.007060103	0.237787149
TCONS_00102866	ENSBTAG00000000224-AS1	XLOC_059932	XLOC_059932	28:25803065-25821216	0.918420333	0	11.94842866	0.007155367	0.237787149
ENSBTAT00000076137	ENSBTAT00000076137	ENSBTAG00000051401	ENSBTAG00000051401	20:8186992-8207511	0.649754333	0	9.048340308	0.007987568	0.251989482
TCONS_00039132	ENSBTAG00000053620-OT2	ENSBTAG00000053620	-	15:32744314-32766383	0	0.540992667	-11.50005104	0.009142629	0.267454101
TCONS_00066712	ENSBTAG00000007867-AS5	XLOC_038759	XLOC_038759	2:79559932-79577074	0	0.527944333	-11.10098855	0.01043966	0.275828448
TCONS_00152273	LINC1555	XLOC_088905	XLOC_088905	9:81582110-81592036	0.734857	0	10.88224522	0.011241444	0.277050749
ENSBTAT00000083033	ENSBTAT00000083033	ENSBTAG00000051730	ENSBTAG00000051730	NKLS02002005.1:67957-69416	1.656278667	77.339173	-5.489092801	0.012313128	0.297376356
TCONS_00050399	SNRPD3-OT1	ENSBTAG00000021262	SNRPD3	17:71504063-71515600	0	0.518660333	-10.56156277	0.01264293	0.300742219
TCONS_00028487	LINC326	XLOC_017153	XLOC_017153	13:81558151-81568770	0.586012	0	10.54937611	0.012829991	0.300742219
TCONS_00153676	LINC1582	XLOC_089841	XLOC_089841	NKLS02001909.1:12918-16874	0	1.570907333	-10.59040582	0.013044533	0.300742219
TCONS_00110583	SVBP-OT7	ENSBTAG00000017388	SVBP	3:103432730-103439244	2.137706333	0.034076333	5.922663041	0.015563588	0.337649583
ENSBTAT00000070696	ENSBTAT00000070696	ENSBTAG00000052980	ENSBTAG00000052980	23:7284515-7286967	0	5.470008	-9.20696213	0.015878754	0.338828084
TCONS_00107237	ENSBTAG00000050123-OT2	ENSBTAG00000050123	-	3:6657139-6664535	0	0.538536	-9.975879299	0.017972887	0.36006664
TCONS_00058954	AKAP10-OT1	ENSBTAG00000003439	AKAP10	19:33780948-33788507	0.008656667	0.568599333	-5.911960073	0.018807162	0.371713051
TCONS_00073555	DAP-OT2	ENSBTAG00000006346	DAP	20:62571943-62703558	1.441759333	0.165652333	3.129282507	0.018958315	0.371713051
TCONS_00042212	ENSBTAG00000007623-AS2	XLOC_025483	XLOC_025483	16:51198425-51201558	0.935101667	0.015442333	5.543794558	0.019759777	0.380009784
TCONS_00064653	ENSBTAG00000053829-OT2	ENSBTAG00000053829	-	19:55189831-55198812	0.693276	0.014433333	5.386360992	0.021175314	0.390218918
TCONS_00126096	LINC1325	XLOC_073040	XLOC_073040	5:25905802-25911895	0.546061	0	9.628085051	0.021188006	0.390218918
TCONS_00074358	LINC819	XLOC_043467	XLOC_043467	20:21284208-21383060	1.317159333	0.028471	5.452603445	0.026668216	0.461160671
TCONS_00098403	LINC1054	XLOC_057170	XLOC_057170	26:37718497-37775549	1.247010667	0.059969333	4.313150794	0.028614852	0.48516774
TCONS_00087216	RNF5-OT1	ENSBTAG00000025413	RNF5	23:27209390-27212136	0	0.765936667	-9.030922676	0.032125535	0.5176518
TCONS_00084315	PHF1-OT1	ENSBTAG00000001634	PHF1	23:7592066-7593592	0.530073667	0	7.614828392	0.033104673	0.524873332
TCONS_00158650	ENSBTAG00000054746-AS1	XLOC_092980	XLOC_092980	X:93779578-93836926	1.694210333	0.113808	3.911390689	0.035748431	0.552648174
TCONS_00081072	ENSBTAG00000008719-AS1	XLOC_047543	XLOC_047543	22:47779422-47780536	0.590540333	0	7.332250051	0.036409338	0.556518946
TCONS_00060668	LINC646	XLOC_035523	XLOC_035523	19:54683994-54685032	0.614867667	0	7.352238776	0.036440335	0.556518946
TCONS_00069164	PLEKHA3-OT1	ENSBTAG00000001098	PLEKHA3	2:18380901-18392755	0.592502	0.034073333	4.059038048	0.039675638	0.592851076
ENSBTAT00000070727	ENSBTAT00000070727	ENSBTAG00000050443	ENSBTAG00000050443	22:9887448-9891979	0	0.746818	-7.224440416	0.039931322	0.594533021
ENSBTAT00000076514	ENSBTAT00000076514	ENSBTAG00000052273	ENSBTAG00000052273	11:88610041-88611625	0.765614	0	5.851735562	0.049455965	0.675789732
